# Supplementary material for: The 2013 American College of Rheumatology/European League Against Rheumatism Classification Criteria for Systemic Sclerosis Could Classify Systemic Sclerosis Patients at Earlier Stage: Data from a Chinese EUSTAR Center
Source: PLoS One. 2016 Nov 16;11(11):e0166629. doi: 10.1371/journal.pone.0166629 (PMC5112860; doi:10.1371/journal.pone.0166629)
Supplement: S1 Data — This is the data about the patients with SSc. (XLS) [file pone.0166629.s001.xls]

## Sheet: 汇总
sex	age	duration	1980ACR	2013ACR	subset	Rodnan	puffy finger	Sclerodactyly	DU	pitting scar	Telangiectasias	PAH	ILD	RP	SSc-NVC	ACA	Scl-70	RNA PolIII
1	54.1178	9	0	1	1	0	0	0	0	1	1	0	0	1	1	1	0	0
1	18.6055	1230	1	1	0	17	1	1	1	0	1	0	0	1	1	0	1	0
1	59.2027	4425	1	1	1	2	1	1	0	1	1	0	1	1	1	0	0	0
1	33.337	1868	1	1	0	6	0	1	1	0	0	0	1	1	1	0	1	0
0	38.6438	3298	0	0	1	0	1	0	0	0	0	0	1	1	0	0	0	0
1	21.5945	317	1	1	0	20	1	1	1	1	1	0	0	1	1	0	1	0
1	33.7726	5156	1	1	1	1	0	1	0	1	1	0	1	1	1	0	0	0
1	53.537	499	1	1	1	5	1	1	0	0	1	0	1	1	1	0	0	0
1	35.5562	2356	1	1	1	2	1	1	1	1	1	1	0	1	1	1	0	0
1	40.926	407	1	1	0	16	1	1	1	0	0	0	1	1	1	0	0	0
1	32.8493	1383	0	1	1	0	1	0	0	0	1	1	1	1	1	0	0	0
1	60.8137	1079	1	1	0	7	0	0	0	0	1	1	1	1	1	0	1	0
1	42.4438	73	1	1	1	6	1	1	0	0	0	0	0	1	1	0	1	0
1	52.8685	1413	1	1	1	4	0	1	0	0	0	0	1	1	1	0	1	0
1	64.2027	2113	1	1	0	11	1	1	0	0	0	0	1	1	1	0	1	0
1	51.6822	287	1	1	1	0	1	1	0	0	0	0	1	1	1	0	1	0
1	61.537	4001	1	1	0	2	1	1	1	0	1	0	1	1	1	0	1	0
1	50.8356	560	1	1	0	22	0	1	0	0	0	0	1	1	1	0	0	0
1	28.2932	1383	1	1	1	6	1	1	0	0	1	0	0	1	1	0	0	0
1	59.3836	2905	0	1	1	1	0	1	0	0	1	1	1	1	1	1	0	0
1	54.4192	1260	1	1	0	2	1	1	0	0	0	0	1	1	1	0	0	0
1	39.0685	7613	1	1	0	11	0	1	1	0	1	1	1	1	1	0	0	0
1	58.5425	4	0	1	1	2	0	1	0	0	1	0	0	1	1	1	0	0
1	31.337	4265	1	1	0	8	0	1	1	1	1	0	1	1	1	0	1	0
1	38.5808	3350	1	1	1	7	0	1	0	0	0	1	1	1	1	0	0	0
1	38.1068	338	1	1	1	14	1	1	0	0	0	0	1	1	1	0	0	0
1	46.0466	369	1	1	1	8	1	1	0	0	0	0	0	1	1	0	1	0
1	64.2274	1143	0	1	0	0	0	0	0	0	0	0	1	1	1	0	1	0
1	54.7068	229	1	1	0	16	1	1	0	0	1	0	1	1	1	0	1	0
1	38.7014	563	1	1	1	12	1	1	0	0	1	0	0	1	1	0	0	0
1	56.5781	3669	1	1	1	4	1	1	0	0	0	0	1	1	1	0	1	0
1	59.4384	4825	1	1	1	12	0	1	0	0	1	0	0	1	1	1	0	0
1	68.0986	1538	1	1	1	2	1	1	0	0	0	0	1	1	1	0	1	0
1	52.5671	1114	1	1	0	24	1	1	0	0	0	0	1	1	1	0	1	0
1	48.0247	3060	1	1	1	15	1	1	1	0	1	0	1	1	1	0	1	0
1	41.5726	3456	1	1	1	7	0	1	1	0	1	0	1	1	1	0	1	0
1	42.0219	871	1	1	1	9	1	1	1	0	0	0	1	1	1	0	1	0
1	34.7507	140	1	1	1	5	1	1	0	0	0	0	1	1	0	0	0	0
1	53.4904	2758	0	1	1	2	1	1	0	0	0	0	0	1	1	1	0	0
1	51.6137	3276	1	1	0	7	1	1	1	1	0	1	1	1	1	0	1	0
1	50.5288	536	1	1	1	2	1	1	1	0	0	0	1	1	1	0	1	0
1	39.7479	773	1	1	1	2	1	1	0	0	1	0	1	1	0	0	1	0
1	54.2685	3001	1	1	0	2	1	1	0	0	1	0	1	1	1	0	0	0
0	42.0959	7019	1	1	1	2	0	1	1	0	0	0	1	1	1	0	1	0
1	44.0932	1875	0	1	1	0	1	0	0	0	0	1	0	1	1	0	0	0
1	27.8904	2049	0	1	1	0	1	0	0	0	0	1	0	1	1	0	0	0
0	61.5616	4900	1	1	0	0	0	1	0	0	1	0	1	1	0	0	0	0
1	40.5973	3378	1	1	0	6	1	1	1	0	1	1	1	1	1	0	1	0
1	62.8548	2648	1	1	1	5	0	1	0	0	0	0	1	1	1	0	1	0
1	51.5808	1736	1	1	1	0	1	1	0	0	0	0	1	1	0	0	0	0
1	49.9233	2648	0	1	1	0	0	0	0	0	1	0	1	1	1	1	0	0
1	61.3945	2009	1	1	1	4	1	1	0	0	1	0	1	1	1	0	1	0
1	58.7562	762	0	1	1	0	1	0	0	0	0	0	1	1	1	0	1	0
1	46.9808	1006	1	1	0	5	0	1	0	0	0	0	1	1	0	0	1	0
1	52.3041	373	0	1	1	2	1	1	0	0	0	0	0	1	1	1	0	0
1	29.2877	2290	1	1	1	14	1	1	0	0	0	0	0	1	1	0	1	0
1	43.3041	465	0	0	1	0	0	0	0	0	0	0	0	1	1	0	0	0
1	14.2849	740	1	1	0	9	0	1	1	1	0	0	0	1	1	0	1	0
1	31.5205	3722	1	1	0	6	1	1	0	0	0	0	1	1	1	0	0	0
1	52.6137	2018	1	1	1	0	1	1	0	0	1	0	1	1	1	0	0	0
1	35.7699	892	1	1	1	9	0	1	1	1	1	0	0	1	1	1	0	0
1	40.6795	1106	1	1	1	2	1	1	0	0	1	0	1	1	1	0	1	0
1	61.9863	3022	0	0	1	0	0	0	0	0	0	0	0	1	0	1	0	0
1	62.3918	465	1	1	1	8	0	1	0	0	0	0	1	1	0	0	1	0
0	55.537	2620	1	1	1	3	1	1	0	0	0	0	1	1	0	0	1	0
1	41.8164	2292	0	1	1	0	1	0	0	0	0	0	1	1	1	0	0	0
1	53.189	506	0	1	1	2	1	1	0	0	0	0	0	0	1	1	0	0
1	40.4082	752	1	1	1	4	1	1	0	0	0	1	1	1	1	0	0	0
0	43.2411	1022	1	1	1	23	1	1	1	1	0	0	1	1	1	0	1	0
1	56.5671	4405	1	1	1	4	1	1	0	1	1	1	1	1	1	0	0	0
1	46.8411	418	0	1	1	0	1	0	0	0	0	1	1	1	1	0	0	0
1	43.3425	540	1	1	1	2	0	1	0	0	0	0	1	1	1	0	0	0
1	31.5288	0	1	1	1	0	1	0	0	1	0	0	1	1	1	0	1	0
1	43.9507	1199	0	1	1	0	1	0	0	0	1	0	0	1	1	1	0	0
1	43.6274	834	0	1	1	0	1	0	0	0	0	0	1	1	1	0	0	0
1	34.9014	906	0	1	1	0	1	0	1	1	0	0	0	1	1	0	0	0
0	63.3562	693	1	1	0	15	0	1	0	0	1	1	1	1	1	0	0	0
1	47.0301	1109	1	1	0	14	1	1	0	0	1	1	0	1	1	0	0	0
1	39.6959	1125	1	1	0	24	1	1	1	1	1	0	1	1	1	0	1	0
1	16.6959	88	1	1	0	15	0	1	0	0	0	0	1	1	1	0	1	0
1	39.1753	3503	1	1	1	7	0	1	0	0	0	0	0	1	0	0	0	0
1	53.7589	2316	1	1	1	4	1	1	0	0	0	0	1	1	1	0	0	0
1	38.1699	4356	0	0	1	0	0	0	0	0	0	0	0	1	1	1	0	0
1	49.0959	2438	0	0	1	0	0	0	0	0	0	0	1	1	1	0	0	0
1	39.1589	1342	0	1	1	2	1	1	0	0	1	0	0	1	1	1	0	0
1	44.3726	2531	0	0	1	0	0	0	0	0	0	0	1	1	1	0	0	0
1	41.3726	67	0	1	1	0	0	0	0	0	1	0	0	1	1	1	0	0
1	35.8055	2197	1	1	1	2	1	1	0	0	0	0	1	1	0	0	0	0
1	37.7808	2379	1	1	1	0	1	1	0	0	0	0	1	1	0	0	0	0
1	61.8795	126	0	1	1	2	0	1	0	0	0	1	0	1	0	1	0	0
1	57.3041	2136	1	1	1	3	1	1	0	0	0	1	1	1	1	0	0	0
1	46.3781	218	0	1	1	2	0	1	0	0	0	0	0		1	1	0	0
1	60.789	1740	0	1	1	0	1	0	0	0	0	1	1	1	1	0	0	0
1	31.1726	2107	1	1	0	5	0	1	0	0	1	0	1	1	1	0	1	0
1	49.5397	50	0	1	1	0	1	0	0	0	0	0	1	1	1	0	0	0
1	46.3781	568	1	1	0	9	0	1	0	0	0	0	1	1	1	0	0	0
0	30.6247	2456	1	1	1	4	0	1	0	0	0	0	1	1	1	0	0	0
1	39.3123	1999	0	1	1	1	1	0	0	0	0	1	1	1	1	0	0	0
1	59.3616	1603	1	1	0	2	0	1	1	0	0	0	1	1	0	0	0	0
1	50.5808	204	0	1	1	0	1	0	0	0	0	1	0	1	1	0	0	0
1	46.0849	3582	0	1	1	2	0	1	0	0	1	1	0	1	1	0	0	0
1	61.6	87	1	1	0	1	0	0	0	0	0	0	0	0	0	0	1	0
1	32.8411	333	1	1	0	7	0	1	0	0	0	0	1	1	1	0	1	0
1	69.1836	4045	0	1	1	2	0	1	1	0	1	1	0	1	1	1	0	0
1	47.3918	4073	1	1	1	4	0	1	0	0	0	0	1	1	1	0	0	0
1	48.3178	945	0	0	1	3	0	1	0	0	0	0	0	0	1	0	0	0
1	43.4466	1158	1	0	1	1	0	1	0	0	0	0	1	0	0	0	0	0
1	61.2795	3045	1	1	1	4	0	1	0	0	0	0	1	1	1	0	1	0
0	62.1178	373	1	1	0	21	0	1	0	0	0	0	1	0	1	0	0	0
1	52.3699	373	0	1	1	3	0	1	0	0	0	0	0	1	1	1	0	0
1	44.7836	2681	1	1	1	2	0	1	1	1	0	0	1	1	1	0	1	0
1	40.6548	587	1	1	0	2	0	1	0	0	0	0	1	1	1	0	0	0
1	39.937	835	1	1	1	2	0	1	1	0	0	0	1	1	0	0	1	0
1	44.5123	227	1	1	0	10	0	1	0	0	1	0	0	1	0	1	0	0
1	27.9589	383	1	1	1	5	1	1	0	0	1	1	0	1	0	0	0	0
1	63.8411	3030	1	1	0	3	0	1	0	0	1	0	1	1	1	0	0	0
1	53.989	1964	1	1	1	8	0	1	0	0	0	0	1	1	1	0	1	0
1	74.4877	169	1	1	0	4	0	1	0	0	0	0	1	1	0	1	1	0
0	41.4658	210	1	1	0	16	0	1	1	0	0	0	0	1	1	0	1	0
0	63.7205	1460	1	1	1	3	0	1	0	0	0	0	1	1	1	1	0	0
1	35.063	3527	1	1	1	2	0	1	0	0	0	1	1	1	1	0	0	0
1	50.0685	789	1	1	0	6	0	1	0	0	1	1	1	1	1	0	0	0
1	42.8658	1095	1	1	1	0	1	0	0	0	0	1	1	1	1	0	0	0
1	52.5781	5301	1	1	1	4	0	1	1	1	0	0	1	1	1	0	1	0
1	75.3342	4845	1	1	1	2	0	1	1	1	0	1	1	1	1	1	0	0
1	35.1836	2533	0	1	1	0	1	0	1	1	1	1	0	1	1	0	0	0
1	56.7534	12576	1	1	0	3	0	1	1	0	0	0	1	1	0	0	1	0
1	58.6301	743	1	1	1	2	0	1	0	0	1	0	1	1	0	0	1	0
1	44.5151	226	1	1	1	1	0	1	0	0	0	0	1	1	1	0	1	0
1	62.9562	5583	1	1	1	6	0	1	0	0	1	1	1	1	1	0	0	0
1	46.6904	2788	0	1	1	1	1	0	1	0	0	1	1	1	1	0	0	0
1	53.411	3278	1	1	1	1	1	0	1	1	1	1	1	1	1	0	0	0
1	34.8438	2786	1	1	1	3	0	1	0	0	0	0	1	1	1	0	1	0
1	45.8384	1633	1	1	1	12	0	1	1	0	0	0	1	1	1	0	1	0
1	40.5671	758	1	1	1	5	0	1	1	1	0	0	1	1	1	0	1	0
1	46.6712	1610	1	1	0	7	0	1	0	0	0	0	1	1	1	0	1	0
1	58.8767	551	1	1	1	6	0	1	0	0	1	0	1	1	1	0	1	0
1	66.4055	1582	1	1	1	6	0	1	0	0	1	0	1	1	1	0	1	0
1	37.7096	1996	1	1	0	12	0	1	1	0	0	0	1	1	1	0	0	0
1	47.3342	2330	1	1	1	4	0	1	1	1	1	1	1	1	1	0	0	0
1	36.5205	385	1	1	0	8	0	1	1	0	1	0	1	1	1	0	1	0
1	33.3589	26	0	1	1	0	1	0	0	0	1	1	1	1	1	0	0	0
1	30.5616	3515	0	1	1	0	0	0	1	0	0	0	1	1	1	0	0	0
