# Supplementary material for: The 2013 American College of Rheumatology/European League Against Rheumatism Classification Criteria for Systemic Sclerosis Could Classify Systemic Sclerosis Patients at Earlier Stage: Data from a Chinese EUSTAR Center
Source: PLoS One. 2016 Nov 16;11(11):e0166629. doi: 10.1371/journal.pone.0166629 (PMC5112860; doi:10.1371/journal.pone.0166629)
Supplement: S2 Data — This is the data about the patients with disease control. (XLS) [file pone.0166629.s002.xls]

## Sheet: 汇总
sex	age	1980ACR	2013ACR/EULAR	SSc-NVC	disease	puffy finger	Sclerodactyly	DU	pitting scar	Telangiectasias	PAH	ILD	RP	ACA	SCL70	RNA polymerase III
1	35	0	1	0	SLE	1	0	1	0	0	0	0	1	0	1	0
1	53	0	0	0	pSS	1	0	0	0	0	0	0	0	1	0	0
1	67	0	0	0	pSS	0	0	0	0	0	0	1	0	1	0	0
0	23	0	0	0	SLE	0	0	0	0	0	0	0	0	0	0	0
1	46	0	0	0	SLE	0	0	0	1	0	1	0	1	0	0	0
1	26	0	0	0	SLE	0	0	0	0	0	1	1	1	0	0	0
1	25	0	0	0	SLE	1	0	0	0	0	0	0	1	0	0	0
1	28	0	0	1	SLE	1	0	0	0	0	0	0	1	0	0	0
0	35	0	0	0	DM	0	0	0	0	0	0	0	0	0	0	0
1	20	0	0	0	SLE	0	0	0	0	0	1	0	1	0	0	0
1	41	0	0	1	SLE	0	0	0	0	0	0	1	1	0	0	0
1	35	0	0	0	GPA	0	0	0	0	0	0	0	0	0	0	0
0	51	0	0	0	DM	0	0	0	0	0	0	1	0	0	0	0
1	26	0	0	0	SLE	0	0	0	0	0	1	0	1	0	0	0
0	23	0	0	0	PAN	0	0	0	0	0	0	0	0	0	0	0
1	41	0	0	0	SLE	0	0	0	0	0	1	1	1	0	0	0
0	60	0	0	0	PM	0	0	0	0	0	0	1	0	0	0	0
1	63	0	0	0	SLE	1	0	0	0	0	0	0	1	0	0	0
0	53	0	0	0	AAV	0	0	0	0	0	0	0	0	0	0	0
1	33	0	0	1	SLE	0	0	0	0	0	0	0	0	0	0	0
1	16	0	0	0	SLE	0	0	0	0	0	0	0	0	0	0	0
0	25	0	0	0	BD	0	0	0	0	0	0	0	0	0	0	0
1	62	1	1	0	DM	1	0	1	0	0	0	1	1	0	0	0
0	25	0	0	0	AAV	0	0	0	0	0	0	0	1	0	0	0
1	37	0	0	0	pSS	0	0	0	0	0	0	0	0	0	0	0
1	39	0	0	0	SLE	0	0	0	0	0	0	0	0	0	0	0
1	34	0	1	1	SLE	1	0	0	0	0	0	1	1	0	0	0
1	46	0	0	0	SLE	0	0	0	0	0	0	0	0	0	0	0
1	41	0	0	1	SLE	0	0	0	0	0	0	0	1	0	0	0
1	42	0	0	0	SLE	1	0	0	0	1	0	0	1	0	0	0
1	28	0	0	0	SLE	0	0	0	0	0	0	0	1	0	0	0
1	57	0	0	1	SLE	0	0	0	0	0	0	0	1	0	0	0
1	46	0	0	0	SLE	0	0	0	0	0	0	0	0	0	0	0
1	43	0	0	0	DM	0	0	0	0	0	0	1	0	0	0	0
1	46	0	0	1	SLE	0	0	0	0	0	0	0	1	0	0	0
1	31	0	0	1	SLE	0	0	0	0	0	1	0	1	0	0	0
1	50	0	0	0	pSS	0	0	0	0	0	0	0	0	1	0	0
1	46	0	0	1	SLE	0	0	0	0	0	0	1	1	0	0	0
1	18	0	0	0	SLE	0	0	0	0	0	0	0	1	0	0	0
1	35	0	0	1	SLE	0	0	0	0	0	0	1	1	0	0	0
1	19	0	0	1	SLE	0	0	0	0	0	1	0	1	0	0	0
1	50	0	0	1	SLE	0	0	0	0	0	0	0	1	0	0	0
1	27	0	0	0	SLE	0	0	0	0	0	1	0	1	0	0	0
1	29	0	0	0	SLE	0	0	0	0	0	0	0	1	0	0	0
1	27	0	0	0	MCTD	1	0	0	0	0	1	0	1	0	0	0
1	34	0	0	0	SLE	0	0	0	0	0	0	0	1	0	0	0
1	45	0	0	0	SLE	0	0	0	0	0	0	0	0	0	0	0
1	49	0	0	0	SLE	1	0	0	0	0	0	0	0	0	0	0
1	32	0	0	0	pSS	0	0	0	0	0	1	0	0	0	1	0
1	44	0	0	0	SLE	0	0	0	0	0	0	0	0	0	0	0
1	34	0	0	1	SLE	0	0	0	0	0	0	0	1	0	0	0
1	24	0	0	0	SLE	0	0	0	0	0	0	0	1	0	0	0
1	41	0	0	1	SLE	0	0	0	0	0	0	0	0	0	0	0
1	53	1	0	0	DM	1	0	0	1	0	0	1	0	0	0	0
1	42	0	0	1	SLE	0	0	0	0	0	0	0	1	0	0	0
1	18	0	0	0	SLE	0	0	0	0	0	0	1	1	0	0	0
1	26	0	1	1	SLE	0	1	0	0	0	0	0	1	0	0	0
1	49	0	0	1	MCTD	1	0	0	0	0	0	0	1	0	0	0
1	30	0	0	0	SLE	0	0	0	0	0	1	0	1	0	0	0
1	26	0	0	1	SLE	1	0	0	0	0	0	0	1	0	0	0
1	43	0	0	0	SLE	0	0	0	0	0	1	0	0	0	0	0
1	46	0	0	0	UCTD	0	0	0	0	0	0	0	1	1	0	0
0	41	0	1	1	DM	0	0	1	0	0	0	1	1	0	0	0
1	48	0	0	1	UCTD	0	0	0	0	0	0	0	1	1	0	0
1	29	0	0	0	UCTD	0	0	0	0	0	0	0	1	0	0	0
1	26	0	0	0	MCTD	1	0	0	0	0	0	0	1	0	0	0
1	31	0	0	0	UCTD	0	0	0	0	0	0	0	1	0	0	0
1	60	0	0	0	DM	0	0	1	0	0	0	1	0	0	0	0
1	28	0	0	0	SLE	0	0	0	0	0	0	0	1	0	0	0
0	39	0	0	0	SLE	0	1	0	0	0	0	0	1	0	0	0
1	58	0	0	0	MCTD	0	0	0	0	0	0	1	1	1	1	0
0	44	0	0	1	DM	1	0	0	0	0	0	0	0	0	0	0
1	50	0	0	0	MCTD	0	0	0	0	0	0	1	1	0	0	0
1	39	0	0	0	ADM	0	0	0	0	0	0	1	0	0	0	0
1	46	0	0	0	UCTD	0	0	0	0	0	0	0	0	0	0	0
1	51	0	0	1	MCTD	0	0	0	0	0	0	1	1	0	0	0
1	28	0	0	0	DM	0	0	0	0	0	0	0	0	0	0	0
1	56	0	0	1	MCTD	0	0	0	0	0	0	1	1	0	0	0
1	55	0	0	0	DM	0	0	0	0	0	0	1	0	0	0	0
1	40	0	0	1	DM	0	0	0	0	0	0	1	0	0	0	0
1	43	0	0	1	UCTD	0	0	0	0	0	0	1	1	0	0	0
1	44	0	0	0	PM	0	0	0	0	0	1	1	1	0	0	0
1	45	0	0	0	MCTD	1	0	0	0	0	0	0	1	0	0	0
1	37	0	1	0	MCTD	1	0	0	0	1	0	1	1	0	0	0
0	22	0	0	0	Eosinophilic fasciitis	0	0	0	0	0	0	0	0	0	0	0
0	39	0	0	0	Fasciitis	1	0	0	0	0	0	0	0	0	0	0
0	31	0	0	0	Morphea	0	0	0	0	0	0	0	0	0	0	0
